# Supplementary material for: Identifying Cryptic Mammals With Non‐Invasive Methods: An Effective Molecular Species Identification Tool to Survey Southern African Terrestrial Carnivores
Source: Ecol Evol. 2025 Apr 21;15(4):e71223. doi: 10.1002/ece3.71223 (PMC12011410; doi:10.1002/ece3.71223)
Supplement: Supplementary file 1 — Table S1. Distribution of southern African terrestrial carnivores in southern Africa and subsaharan Africa. Table S2. Overview of sequences included in the study. Table S3. Predicted and empirical amplification success of the ATP6 mini‐barcode in southern African terrestrial carnivore species. File S4. Detailed information of laboratory work performed for the generation of additional ATP6 reference sequences (see main text, ‘Building an ATP6 sequence reference database’). Figure S5. Phylogenetic relationships among ATP6 mini‐barcode sequences reconstructed with the full curated dataset comprising 137 sequences. The sequences include previously existing GenBank submissions (identified by species name and accession number), sequences previously reported by Chaves et al. 2012 (identified by RefSeqB, species name, and local ID), as well as sequences generated as part of this study (identified as RefSeqC or RefSeqK, species name, and local ID). See Appendix 2 for details of all sequences. The phylogeny was estimated using a Neighbour‐joining algorithm and p‐distances, with nodal support assessed with 500 nonparametric bootstrap replicates. Figure S6. Phylogenetic relationships among ATP6 mini‐barcode sequences reconstructed with an alignment comprising 69 sequences, including the representative reference dataset (61 sequences) and additional sequences (identical haplotypes sampled in different individuals) from six species (Parahyaena brunnea, Helogale parvula, Herpestes sanguineus, Felis lybica, Felis nigripes, Panthera pardus, Lycaon pictus, and Poecilogale albinucha) included for visualization purposes. Sequence identifiers are the same as in Appendices 2 and 5. The phylogeny was estimated using a Neighbour‐joining algorithm and p‐distances, with nodal support assessed with 500 nonparametric bootstrap replicates. Figure S7. Phylogenetic relationships among ATP6 mini‐barcode sequences reconstructed with the same dataset as Appendix 6, comprising 69 sequences. Sequence [file ECE3-15-e71223-s001.zip › ece371223-sup-0001-Table S2.xlsx]

## Sheet: S2 - sequence overview
	Table S2. Overview of sequences included in the study.
	Species information, including region of origin (Column G), as well as GenBank (Column I) and Dryad (Column J) reference numbers, are provided for each sequence. We specify which sequences were dropped (grey cell fill colour), in which analysis sequences were included (Column L), and whether they match another Genbank sequence for the sequence of the 172 bp amplicon (Column M).
	Family	Species/subspecies	Common species name	Sample identifier	Collector/Source	Region/Origin	Data source*	Genbank accession	Sample type	Dryad	Analysis	sequence match	In text reference	Laboratory	Reference
	Hyaenidae	Crocuta crocuta	spotted hyaena	see Genbank accession	see Genbank accession	southern Africa	complete mitogenome	MN320449			sequence comparison	MN320466	Westbury et al. 2020		https://doi.org/10.1126/sciadv.aay0456
	Hyaenidae	Crocuta crocuta	spotted hyaena	see Genbank accession	see Genbank accession	central Africa	complete mitogenome	MN320450			primer assessment, sequence comparison, representative reference dataset	self	Westbury et al. 2020		https://doi.org/10.1126/sciadv.aay0456
	Hyaenidae	Crocuta crocuta	spotted hyaena	see Genbank accession	see Genbank accession	central Africa	complete mitogenome	MN320451			primer assessment, sequence comparison, representative reference dataset	n/a - unique	Westbury et al. 2020		https://doi.org/10.1126/sciadv.aay0456
	Hyaenidae	Crocuta crocuta	spotted hyaena	see Genbank accession	see Genbank accession	central Africa	complete mitogenome	MN320452			sequence comparison	MN320450	Westbury et al. 2020		https://doi.org/10.1126/sciadv.aay0456
	Hyaenidae	Crocuta crocuta	spotted hyaena	see Genbank accession	see Genbank accession	central Africa	complete mitogenome	MN320453			sequence comparison	MN320450	Westbury et al. 2020		https://doi.org/10.1126/sciadv.aay0456
	Hyaenidae	Crocuta crocuta	spotted hyaena	see Genbank accession	see Genbank accession	central Africa	complete mitogenome	MN320454			sequence comparison	MN320450	Westbury et al. 2020		https://doi.org/10.1126/sciadv.aay0456
	Hyaenidae	Crocuta crocuta	spotted hyaena	see Genbank accession	see Genbank accession	central Africa	complete mitogenome	MN320455			sequence comparison	MN320450	Westbury et al. 2020		https://doi.org/10.1126/sciadv.aay0456
	Hyaenidae	Crocuta crocuta	spotted hyaena	see Genbank accession	see Genbank accession	northern Africa	complete mitogenome	MN320463			sequence comparison	MN320467	Westbury et al. 2020		https://doi.org/10.1126/sciadv.aay0456
	Hyaenidae	Crocuta crocuta	spotted hyaena	see Genbank accession	see Genbank accession	southern Africa	complete mitogenome	MN320466			primer assessment, sequence comparison, representative reference dataset	self	Westbury et al. 2020		https://doi.org/10.1126/sciadv.aay0456
	Hyaenidae	Crocuta crocuta	spotted hyaena	see Genbank accession	see Genbank accession	northern Africa	complete mitogenome	MN320467			primer assessment, sequence comparison, representative reference dataset	self	Westbury et al. 2020		https://doi.org/10.1126/sciadv.aay0456
	Hyaenidae	Crocuta crocuta	spotted hyaena	CCR34	Laikipia Predator Project/LGD-NIH	eastern Africa	ATP6-DF3, ATP6-DR1			doi:10.5061/dryad.75748	amplification success, sequence comparison	MN320467	Chaves et al. 2012	PUCRS	https://doi.org/10.1111/j.1755-0998.2011.03056.x
	Hyaenidae	Crocuta crocuta	spotted hyaena	CCR236	Laikipia Predator Project/LGD-NIH	eastern Africa	ATP6-DF3, ATP6-DR1			doi:10.5061/dryad.75748	amplification success, sequence comparison	MN320450	Chaves et al. 2012	PUCRS	https://doi.org/10.1111/j.1755-0998.2011.03056.x
	Hyaenidae	Crocuta crocuta	spotted hyaena	NA-CCR0001	Cheetah Conservation Fund, Namibia	southern Africa	ATP6-DF3, ATP6-DR1		ear, frozen	doi:10.5061/dryad.bcc2fqzmt	amplification success, sequence comparison	MN320466	This study	CCF
	Hyaenidae	Parahyaena brunnea	brown hyaena	see Genbank accession	see Genbank accession	southern Africa	complete mitogenome	MF593938			primer assessment, sequence comparison, representative reference dataset	self	Westbury et al. 2018		https://doi.org/10.1093/molbev/msy037
	Hyaenidae	Parahyaena brunnea	brown hyaena	see Genbank accession	see Genbank accession	southern Africa	complete mitogenome	MF593939			sequence comparison	MF593938	Westbury et al. 2018		https://doi.org/10.1093/molbev/msy037
	Hyaenidae	Parahyaena brunnea	brown hyaena	see Genbank accession	see Genbank accession	southern Africa	complete mitogenome	MF593940			sequence comparison	MF593938	Westbury et al. 2018		https://doi.org/10.1093/molbev/msy037
	Hyaenidae	Parahyaena brunnea	brown hyaena	see Genbank accession	see Genbank accession	southern Africa	complete mitogenome	MF593941			sequence comparison	MF593938	Westbury et al. 2018		https://doi.org/10.1093/molbev/msy037
	Hyaenidae	Parahyaena brunnea	brown hyaena	see Genbank accession	see Genbank accession	southern Africa	complete mitogenome	MF593942			sequence comparison	MF593938	Westbury et al. 2018		https://doi.org/10.1093/molbev/msy037
	Hyaenidae	Parahyaena brunnea	brown hyaena	see Genbank accession	see Genbank accession	southern Africa	complete mitogenome	MF593943			sequence comparison	MF593938	Westbury et al. 2018		https://doi.org/10.1093/molbev/msy037
	Hyaenidae	Parahyaena brunnea	brown hyaena	see Genbank accession	see Genbank accession	southern Africa	complete mitogenome	MF593944			sequence comparison	MF593938	Westbury et al. 2018		https://doi.org/10.1093/molbev/msy037
	Hyaenidae	Parahyaena brunnea	brown hyaena	see Genbank accession	see Genbank accession	southern Africa	complete mitogenome	MF593945			sequence comparison	MF593938	Westbury et al. 2018		https://doi.org/10.1093/molbev/msy037
	Hyaenidae	Parahyaena brunnea	brown hyaena	see Genbank accession	see Genbank accession	southern Africa	complete mitogenome	MF593946			sequence comparison	MF593938	Westbury et al. 2018		https://doi.org/10.1093/molbev/msy037
	Hyaenidae	Parahyaena brunnea	brown hyaena	see Genbank accession	see Genbank accession	southern Africa	complete mitogenome	MF593947			sequence comparison	MF593938	Westbury et al. 2018		https://doi.org/10.1093/molbev/msy037
	Hyaenidae	Parahyaena brunnea	brown hyaena	see Genbank accession	see Genbank accession	southern Africa	complete mitogenome	MF593948			sequence comparison	MF593938	Westbury et al. 2018		https://doi.org/10.1093/molbev/msy037
	Hyaenidae	Parahyaena brunnea	brown hyaena	see Genbank accession	see Genbank accession	southern Africa	complete mitogenome	MF593949			sequence comparison	MF593938	Westbury et al. 2018		https://doi.org/10.1093/molbev/msy037
	Hyaenidae	Parahyaena brunnea	brown hyaena	see Genbank accession	see Genbank accession	southern Africa	complete mitogenome	MF593950			sequence comparison	MF593938	Westbury et al. 2018		https://doi.org/10.1093/molbev/msy037
	Hyaenidae	Parahyaena brunnea	brown hyaena	see Genbank accession	see Genbank accession	southern Africa	complete mitogenome	MF593951			sequence comparison	MF593938	Westbury et al. 2018		https://doi.org/10.1093/molbev/msy037
	Hyaenidae	Parahyaena brunnea	brown hyaena	see Genbank accession	see Genbank accession	southern Africa	complete mitogenome	MF593952			sequence comparison	MF593938	Westbury et al. 2018		https://doi.org/10.1093/molbev/msy037
	Hyaenidae	Parahyaena brunnea	brown hyaena	Hbr1	Cheetah Conservation Fund, Namibia/LGD-NIH	southern Africa	ATP8-DF1, ATP6-DR1			doi:10.5061/dryad.75748	amplification success, sequence comparison	MF593938	Chaves et al. 2012	PUCRS	https://doi.org/10.1111/j.1755-0998.2011.03056.x
	Hyaenidae	Parahyaena brunnea	brown hyaena	NA-PBR0011	Cheetah Conservation Fund, Namibia	southern Africa	ATP6-DF3, ATP6-DR1		skin, frozen	doi:10.5061/dryad.bcc2fqzmt	amplification success, sequence comparison	MF593938	This study	CCF
	Hyaenidae	Proteles cristata	aardwolf	see Genbank accession	see Genbank accession	southern Africa	complete mitogenome	MH662441			sequence comparison	MW257209	Westbury et al. 2018b		https://doi.org/10.3957/056.049.0027
	Hyaenidae	Proteles cristata	aardwolf	see Genbank accession	see Genbank accession	southern Africa	complete mitogenome	MH662442			sequence comparison	MW257209	Westbury et al. 2018b		https://doi.org/10.3957/056.049.0027
	Hyaenidae	Proteles cristata	aardwolf	see Genbank accession	see Genbank accession	southern Africa	complete mitogenome	MH662443			sequence comparison	MW257209	Westbury et al. 2018b		https://doi.org/10.3957/056.049.0027
	Hyaenidae	Proteles cristata	aardwolf	see Genbank accession	see Genbank accession	southern Africa	complete mitogenome	MH662444			primer assessment, sequence comparison	n/a - unique	Westbury et al. 2019		https://doi.org/10.3957/056.049.0027
	Hyaenidae	Proteles cristata	aardwolf	see Genbank accession	see Genbank accession	southern Africa	complete mitogenome	MH662445			sequence comparison	MW257209	Westbury et al. 2018b		https://doi.org/10.3957/056.049.0027
	Hyaenidae	Proteles cristata	aardwolf	see Genbank accession	see Genbank accession	southern Africa	complete mitogenome	MW257209			primer assessment, sequence comparison, representative reference dataset	self	Hassanin et al. 2021		https://doi.org/10.1371/journal.pone.0240770
	Hyaenidae	Proteles cristata	aardwolf	Pcr	LGD-NIH	unknown - included to verify amplification	ATP8-DF1, ATP6-DR1			doi:10.5061/dryad.75748	amplification success, sequence comparison, representative reference dataset	n/a - unique	Chaves et al. 2012	PUCRS	https://doi.org/10.1111/j.1755-0998.2011.03056.x
	Hyaenidae	Proteles cristata	aardwolf	NA-PCR0002	Cheetah Conservation Fund, Namibia	southern Africa	ATP6-DF3, ATP6-DR1		muscle, dried	doi:10.5061/dryad.bcc2fqzmt	amplification success, sequence comparison, representative reference dataset	n/a - unique	This study	CCF
	Herpestidae	Atilax paludinosus	marsh mongoose	see Genbank accession	see Genbank accession	unknown - included as no other sequence	complete mitogenome	MW257238			primer assessment, sequence comparison, representative reference dataset	n/a - unique	Hassanin et al. 2021		https://doi.org/10.1371/journal.pone.0240770
	Herpestidae	Cynictis penicillata	yellow mongoose	see Genbank accession	see Genbank accession	southern Africa	complete mitogenome	MW257211			primer assessment, sequence comparison, representative reference dataset	n/a - unique	Hassanin et al. 2021		https://doi.org/10.1371/journal.pone.0240770
	Herpestidae	Helogale parvula	common dwarf mongoose	see Genbank accession	see Genbank accession	unknown - included as no other sequence	complete mitogenome	OP485294			primer assessment, sequence comparison, representative reference dataset	self	-		Direct submission by Wu 2023; not associated to any reference.
	Herpestidae	Helogale parvula	common dwarf mongoose	Hpa1	San Diego Zoo/LGD-NIH	unknown - included as no other sequence	ATP6-DF3, ATP6-DR1			doi:10.5061/dryad.75748	amplification success, sequence comparison	OP485294	Chaves et al. 2012	PUCRS	https://doi.org/10.1111/j.1755-0998.2011.03056.x
	Herpestidae	Herpestes ichneumon	Egyptian mongoose	see Genbank accession	see Genbank accession	Asia - included as no other sequence	complete mitogenome	MW019668			primer assessment, sequence comparison, representative reference dataset	self	Boukhdoud et al. 2021		https://doi.org/10.1080%2F23802359.2021.1875927
	Herpestidae	Herpestes ichneumon	Egyptian mongoose	see Genbank accession	see Genbank accession	Asia - included as no other sequence	complete mitogenome	MW401775			sequence comparison	MW019668	-		Direct submission by Yildiz, et al., 2020; not associated to any reference.
	Herpestidae	Herpestes sanguineus (Galerella sanguinea)	common slender mongoose	see Genbank accession	see Genbank accession	southern Africa	complete mitogenome	MW257224			primer assessment, sequence comparison, representative reference dataset	self	Hassanin et al. 2021		https://doi.org/10.1371/journal.pone.0240770
	Herpestidae	Herpestes sanguineus	common slender mongoose	NA-HSA0001	Cheetah Conservation Fund, Namibia	southern Africa	ATP6-DF3, ATP6-DR1		muscle, frozen	doi:10.5061/dryad.bcc2fqzmt	amplification success, sequence comparison	MW257224	This study	CCF
	Herpestidae	Herpestes sanguineus	common slender mongoose	NA-HSA0003	Cheetah Conservation Fund, Namibia	southern Africa	ATP6-DF3, ATP6-DR1		muscle, dried	doi:10.5061/dryad.bcc2fqzmt	amplification success, sequence comparison	MW257224	This study	CCF
	Herpestidae	Ichneumia albicauda	white-tailed mongoose	see Genbank accession	see Genbank accession	southern Africa	complete mitogenome	MW257213			primer assessment, sequence comparison, representative reference dataset	n/a - unique	Hassanin et al. 2021		https://doi.org/10.1371/journal.pone.0240770
	Herpestidae	Ichneumia albicauda	white-tailed mongoose	Ial2	Laikipia Predator Project/LGD-NIH	eastern Africa	ATP6-DF3, ATP6-DR1			doi:10.5061/dryad.75748	amplification success1	n/a	Chaves et al. 2012	PUCRS	https://doi.org/10.1111/j.1755-0998.2011.03056.x
	Herpestidae	Mungos mungo	banded mongoose	see Genbank accession	see Genbank accession	captive - included to assess primers	complete mitogenome	MW257205			primer assessment, sequence comparison	MMU-001	Hassanin et al. 2021		https://doi.org/10.1371/journal.pone.0240770
	Herpestidae	Mungos mungo	banded mongoose	MMU-001	R.K. Wayne, Kenya	eastern Africa	ATP8-DF1, ATP6-DR1	PP928991			sequence comparison, representative reference dataset	self	This study	UCLA
	Herpestidae	Mungos mungo	banded mongoose	NA-MMU0001	Cheetah Conservation Fund, Namibia	southern Africa	ATP6-DF3, ATP6-DR1		ear, frozen	doi:10.5061/dryad.bcc2fqzmt	amplification success, sequence comparison, representative reference dataset	self	This study	CCF
	Herpestidae	Mungos mungo	banded mongoose	NA-MMU0005	Cheetah Conservation Fund, Namibia	southern Africa	ATP6-DF3, ATP6-DR1		ear, dried	doi:10.5061/dryad.bcc2fqzmt	amplification success, sequence comparison	NA-MMU0001	This study	CCF
	Herpestidae	Rhynchogale melleri	Meller's mongoose	see Genbank accession	see Genbank accession	eastern Africa	complete mitogenome	OQ750666			primer assessment, sequence comparison, representative reference dataset	n/a - unique	Sosale et al. 2024		https://doi.org/10.1080/23802359.2024.2333567
	Herpestidae	Rynchongale melleri	Meller's mongoose	Rme-1	M. Roelke/LGD-NIH	eastern Africa	ATP6-DF3, ATP6-DR1			doi:10.5061/dryad.75748	amplification success2	n/a	Chaves et al. 2012	PUCRS	https://doi.org/10.1111/j.1755-0998.2011.03056.x
	Herpestidae	Suricata suricatta	meerkat	see Genbank accession	see Genbank accession	captive - dropped	complete mitogenome	MN854374			n/a - dropped	MW257236	Derezanin et al. 2020		https://doi.org/10.1080/23802359.2020.1726221
	Herpestidae	Suricata suricatta	meerkat	see Genbank accession	see Genbank accession	southern Africa	complete mitogenome	MW257236			primer assessment, sequence comparison, representative reference dataset	self	Hassanin et al. 2021		https://doi.org/10.1371/journal.pone.0240770
	Herpestidae	Suricata suricatta	meerkat	see Genbank accession	see Genbank accession	unknown - dropped	complete mitogenome	OP485295			n/a - dropped	MW257236	-		Direct submission by Wu 2023; not associated to any reference.
	Herpestidae	Suricata suricatta	meerkat	Ssu-1	San Diego Zoo/LGD-NIH	unknown - included to verify amplification	ATP6-DF3, ATP6-DR1			doi:10.5061/dryad.75748	amplification success, sequence comparison, representative reference dataset	n/a - unique	Chaves et al. 2012	PUCRS	https://doi.org/10.1111/j.1755-0998.2011.03056.x
	Viverridae	Civettictis civetta	African civet	see Genbank accession	see Genbank accession	central Africa	complete mitogenome	KX891743			primer assessment, sequence comparison, representative reference dataset	n/a - unique	Gaubert et al. 2017		https://doi.org/10.1093/jhered/esw085
	Viverridae	Civettictis civetta	African civet	see Genbank accession	see Genbank accession	central Africa	complete mitogenome	MW257217			primer assessment, sequence comparison, representative reference dataset	n/a - unique	Hassanin et al. 2021		https://doi.org/10.1371/journal.pone.0240770
	Viverridae	Civettictis civetta	African civet	Vci-1	Philadelphia Zoo/LGD-NIH	unknown - included to verify amplification	ATP6-DF3, ATP6-DR1			doi:10.5061/dryad.75748	amplification success1	n/a	Chaves et al. 2012	PUCRS	https://doi.org/10.1111/j.1755-0998.2011.03056.x
	Viverridae	Genetta genetta	common genet	see Genbank accession	see Genbank accession	Europe - included as no other sequence	complete mitogenome	MW257215			primer assessment, sequence comparison, representative reference dataset	n/a - unique	Hassanin et al. 2021		https://doi.org/10.1371/journal.pone.0240770
	Viverridae	Genetta genetta	common genet	NA-GGE0001	Cheetah Conservation Fund, Namibia	southern Africa	ATP6-DF3, ATP6-DR1		muscle, frozen	doi:10.5061/dryad.bcc2fqzmt	amplification success, sequence comparison, representative reference dataset	self	This study	CCF
	Viverridae	Genetta genetta	common genet	NA-GGE0005	Cheetah Conservation Fund, Namibia	southern Africa	ATP6-DF3, ATP6-DR1		ear, frozen	doi:10.5061/dryad.bcc2fqzmt	amplification success, sequence comparison	NA-GGE0001	This study	CCF
	Viverridae	Genetta genetta	common genet	NA-GGE0006	Cheetah Conservation Fund, Namibia	southern Africa	ATP6-DF3, ATP6-DR1		muscle, frozen	doi:10.5061/dryad.bcc2fqzmt	amplification success, sequence comparison	NA-GGE0001	This study	CCF
	Viverridae	Genetta tigrina	cape genet	GTI-Kibwezi	R.K. Wayne; Kibwezi, Kenya	eastern Africa	ATP8-DF1, ATP6-DR1	PP928992			sequence comparison, representative reference dataset	n/a - unique	This study	UCLA
	Viverridae	Nandinia binotata	African palm civet	see Genbank accession	see Genbank accession	central Africa	complete mitogenome	KJ619487			primer assessment, sequence comparison, representative reference dataset	n/a - unique	Hassanin 2014		http://dx.doi.org/10.3109/19401736.2014.926478
	Felidae	Acinonyx jubatus	cheetah	see Genbank accession	see Genbank accession	captive - dropped	complete mitogenome	AF344830			n/a - dropped	MK469962	Burger et al. 2004		https://10.1016/j.gene.2004.05.020
	Felidae	Acinonyx jubatus	cheetah	see Genbank accession	see Genbank accession	captive - dropped	complete mitogenome	AY463959			n/a - dropped	MK469962	Burger et al. 2004		https://doi.org/10.1016/j.gene.2004.05.020
	Felidae	Acinonyx jubatus	cheetah	see Genbank accession	see Genbank accession	unknown - dropped	complete mitogenome	KP202271			n/a - dropped	MK469962	Li et al. 2015		http://www.genome.org/cgi/doi/10.1101/gr.186668.114
	Felidae	Acinonyx jubatus	cheetah	see Genbank accession	see Genbank accession	unknown - dropped	partial mitogenome	KR132579			n/a - dropped	MK469962	Paijmans et al. 2016		https://doi.org/10.1111/1755-0998.12420
	Felidae	Acinonyx jubatus soemmeringii	cheetah	see Genbank accession	see Genbank accession	northeast Africa	complete mitogenome	MK469961			primer assessment, sequence comparison, representative reference dataset	n/a - unique	Rai et al. 2020		https://doi.org/10.1038/s41598-020-60751-7
	Felidae	Acinonyx jubatus jubatus	cheetah	see Genbank accession	see Genbank accession	southern Africa	partial mitogenome	MK469962			primer assessment, sequence comparison	NA-AJU1517	Rai et al. 2020		https://doi.org/10.1038/s41598-020-60751-7
	Felidae	Acinonyx jubatus venaticus	cheetah	see Genbank accession	see Genbank accession	n/a - insufficient coverage	partial mitogenome	MK469963			n/a - not included	n/a	Rai et al. 2020		https://doi.org/10.1038/s41598-020-60751-7
	Felidae	Acinonyx jubatus	cheetah	Aju	LGD-NIH	unknown - included to verify amplification	ATP6-DF3, ATP6-DR1			doi:10.5061/dryad.75748	amplification success, sequence comparison	NA-AJU1517	Chaves et al. 2012	PUCRS	https://doi.org/10.1111/j.1755-0998.2011.03056.x
	Felidae	Acinonyx jubatus	cheetah	NA-AJU1517	Cheetah Conservation Fund, Namibia	southern Africa	ATP6-DF3, ATP6-DR1		buffy coat, frozen	doi:10.5061/dryad.bcc2fqzmt	amplification success, sequence comparison, representative reference dataset	self	This study	CCF
	Felidae	Caracal aurata (Profelis aurata)	African golden cat	see Genbank accession	see Genbank accession	unknown - included as no other sequence	complete mitogenome	KP202255			primer assessment, sequence comparison, representative reference dataset	n/a - unique	Li et al. 2015		http://www.genome.org/cgi/doi/10.1101/gr.186668.114
	Felidae	Caracal caracal	caracal	see Genbank accession	see Genbank accession	unknown - included as no other sequence	complete mitogenome	KP202272			primer assessment, sequence comparison	NA-CCA0012	Li et al. 2015		http://www.genome.org/cgi/doi/10.1101/gr.186668.114
	Felidae	Caracal caracal	caracal	Cca01	LGD-NIH	unknown - included as no other sequence	ATP6-DF3, ATP6-DR1			doi:10.5061/dryad.75748	amplification success, sequence comparison	caracal 08	Chaves et al. 2012	PUCRS	https://doi.org/10.1111/j.1755-0998.2011.03056.x
	Felidae	Caracal caracal	caracal	Cca21	Central Florida Zoo/LGD-NIH	unknown - included as no other sequence	ATP6-DF3, ATP6-DR1			doi:10.5061/dryad.75748	amplification success, sequence comparison	caracal 08	Chaves et al. 2012	PUCRS	https://doi.org/10.1111/j.1755-0998.2011.03056.x
	Felidae	Caracal caracal	caracal	NA-CCA0012	Cheetah Conservation Fund, Namibia	southern Africa	ATP6-DF3, ATP6-DR1		ear, dried	doi:10.5061/dryad.bcc2fqzmt	amplification success, sequence comparison, representative reference dataset	self	This study	CCF
	Felidae	Caracal caracal	caracal	caracal 08	The AfriCat Foundation, Namibia	southern Africa	ATP6-DF3, ATP6-DR1		scat, frozen	doi:10.5061/dryad.bcc2fqzmt	amplification success, sequence comparison, representative reference dataset	self	This study	CCF
	Felidae	Felis lybica (Felis silvestris lybica)	Afro-asiatic wildcat	see Genbank accession	see Genbank accession	unknown - included to assess primers	complete mitogenome	KP202275			primer assessment, sequence comparison	NA-FLY0005	Li et al. 2015		http://www.genome.org/cgi/doi/10.1101/gr.186668.114
	Felidae	Felis lybica	Afro-asiatic wildcat	NA-FLY0005	Cheetah Conservation Fund, Namibia	southern Africa	ATP6-DF3, ATP6-DR1		whole blood, EDTA	doi:10.5061/dryad.bcc2fqzmt	amplification success, sequence comparison, representative reference dataset	self	This study	CCF
	Felidae	Felis nigripes	black-footed cat	see Genbank accession	see Genbank accession	unknown - included to assess primers	complete mitogenome	KP202277			primer assessment, sequence comparison, representative reference dataset	self	Li et al. 2015		http://www.genome.org/cgi/doi/10.1101/gr.186668.114
	Felidae	Felis nigripes	black-footed cat	Fni14	San Diego Zoo/LGD-NIH	southern Africa	ATP6-DF3, ATP6-DR1			doi:10.5061/dryad.75748	amplification success, sequence comparison	KP202277	Chaves et al. 2012	PUCRS	https://doi.org/10.1111/j.1755-0998.2011.03056.x
	Felidae	Leptailurus serval	serval	see Genbank accession	see Genbank accession	unknown - included as no other sequence	complete mitogenome	KP202286			primer assessment, sequence comparison, representative reference dataset	self	Li et al. 2015		http://www.genome.org/cgi/doi/10.1101/gr.186668.114
	Felidae	Leptailurus serval	serval	Lse18	Octagon Wildlife Park/LGD-NIH	unknown - included as no other sequence	ATP6-DF3, ATP6-DR1			doi:10.5061/dryad.75748	amplification success, sequence comparison	KP202286	Chaves et al. 2012	PUCRS	https://doi.org/10.1111/j.1755-0998.2011.03056.x
	Felidae	Leptailurus serval	serval	NA-LSE0003	Cheetah Conservation Fund, Namibia	southern Africa	ATP6-DF3, ATP6-DR1		ear, frozen	doi:10.5061/dryad.bcc2fqzmt	amplification success, sequence comparison, representative reference dataset	n/a - unique	This study	CCF
	Felidae	Panthera leo persica	lion	see Genbank accession	see Genbank accession	Asia - dropped	complete mitogenome	JQ904290			n/a - dropped	KP001503	-		Direct submission by Bagatharia, et al., 2012; not associated to any reference.
	Felidae	Panthera leo persica	lion	see Genbank accession	see Genbank accession	Asia - dropped	complete mitogenome	KC834784			n/a - dropped	KP001503	Bagatharia et al. 2013		https://doi.org/10.1186/1471-2164-14-572
	Felidae	Panthera leo leo	lion	see Genbank accession	see Genbank accession	northern Africa	complete mitogenome	KF776494			primer assessment, sequence comparison, representative reference dataset	n/a - unique	Ma & Wang 2013		https://doi.org/10.3109/19401736.2013.865171
	Felidae	Panthera leo leo	lion	see Genbank accession	see Genbank accession	n/a - retracted	complete mitogenome	KF907306			n/a - not included	n/a	Xiang & Deng 2014		https://doi.org/10.3109/19401736.2013.873911
	Felidae	Panthera leo	lion	see Genbank accession	see Genbank accession	unknown - dropped	partial mitogenome	KR132589			n/a - dropped	KP001503	Paijmans et al. 2016		https://doi.org/10.1111/1755-0998.12420
	Felidae	Panthera leo	lion	see Genbank accession	see Genbank accession	central Africa	complete mitogenome	KP001493			sequence comparison	KP001503	Bertola et al. 2016		https://doi.org/10.1038/srep30807
	Felidae	Panthera leo	lion	see Genbank accession	see Genbank accession	central Africa	complete mitogenome	KP001494			sequence comparison	KP001503	Bertola et al. 2016		https://doi.org/10.1038/srep30807
	Felidae	Panthera leo	lion	see Genbank accession	see Genbank accession	eastern Africa	complete mitogenome	KP001495			sequence comparison	KP001503	Bertola et al. 2016		https://doi.org/10.1038/srep30807
	Felidae	Panthera leo	lion	see Genbank accession	see Genbank accession	southern Africa	complete mitogenome	KP001496			primer assessment, sequence comparison, representative reference dataset	self	Bertola et al. 2016		https://doi.org/10.1038/srep30807
	Felidae	Panthera leo	lion	see Genbank accession	see Genbank accession	western Africa	complete mitogenome	KP001497			sequence comparison	KP001503	Bertola et al. 2016		https://doi.org/10.1038/srep30807
	Felidae	Panthera leo	lion	see Genbank accession	see Genbank accession	eastern Africa	complete mitogenome	KP001498			sequence comparison	KP001503	Bertola et al. 2016		https://doi.org/10.1038/srep30807
	Felidae	Panthera leo	lion	see Genbank accession	see Genbank accession	captive - dropped	complete mitogenome	KP001499			n/a - dropped	KU234271	Bertola et al. 2016		https://doi.org/10.1038/srep30807
	Felidae	Panthera leo	lion	see Genbank accession	see Genbank accession	southern Africa	complete mitogenome	KP001500			sequence comparison	KP001496	Bertola et al. 2016		https://doi.org/10.1038/srep30807
	Felidae	Panthera leo	lion	see Genbank accession	see Genbank accession	Asia - dropped	complete mitogenome	KP001501			n/a - dropped	KP001503	Bertola et al. 2016		https://doi.org/10.1038/srep30807
	Felidae	Panthera leo	lion	see Genbank accession	see Genbank accession	central Africa	complete mitogenome	KP001502			sequence comparison	KP001503	Bertola et al. 2016		https://doi.org/10.1038/srep30807
	Felidae	Panthera leo	lion	see Genbank accession	see Genbank accession	southern Africa	complete mitogenome	KP001503			primer assessment, sequence comparison, representative reference dataset	self	Bertola et al. 2016		https://doi.org/10.1038/srep30807
	Felidae	Panthera leo	lion	see Genbank accession	see Genbank accession	southern Africa	complete mitogenome	KP001504			primer assessment, sequence comparison, representative reference dataset	n/a - unique	Bertola et al. 2016		https://doi.org/10.1038/srep30807
	Felidae	Panthera leo	lion	see Genbank accession	see Genbank accession	southern Africa	complete mitogenome	KP001505			sequence comparison	KP001503	Bertola et al. 2016		https://doi.org/10.1038/srep30807
	Felidae	Panthera leo	lion	see Genbank accession	see Genbank accession	central Africa	complete mitogenome	KP001506			sequence comparison	KP001503	Bertola et al. 2016		https://doi.org/10.1038/srep30807
	Felidae	Panthera leo	lion	see Genbank accession	see Genbank accession	unknown - dropped	complete mitogenome	KP202262			n/a - dropped	KP001503	Li et al. 2015		http://www.genome.org/cgi/doi/10.1101/gr.186668.114
	Felidae	Panthera leo	lion	see Genbank accession	see Genbank accession	Asia - dropped	complete mitogenome	KU234271			n/a - dropped	self	Tabasum et al. 2016		http://dx.doi.org/10.1080/23802359.2016.1214541
	Felidae	Panthera leo	lion	see Genbank accession	see Genbank accession	n/a - ambiguous haplotype	partial mitogenome	MG772937			n/a - not included	KP001496 or MG792275 - has ambiguous nt	Barnett et al. 2018		https://doi.org/10.1007/s10592-017-1039-2
	Felidae	Panthera leo	lion	see Genbank accession	see Genbank accession	central Africa	partial mitogenome	MG792275			primer assessment, sequence comparison, representative reference dataset	self	Barnett et al. 2018		https://doi.org/10.1007/s10592-017-1039-2
	Felidae	Panthera leo	lion	see Genbank accession	see Genbank accession	central Africa	partial mitogenome	MG792276			sequence comparison	MG792275	Barnett et al. 2018		https://doi.org/10.1007/s10592-017-1039-2
	Felidae	Panthera leo	lion	see Genbank accession	see Genbank accession	central Africa	partial mitogenome	MG792277			sequence comparison	MG792275	Barnett et al. 2018		https://doi.org/10.1007/s10592-017-1039-2
	Felidae	Panthera leo leo	lion	see Genbank accession	see Genbank accession	northern Africa	complete mitogenome	MT916290			sequence comparison	KP001503	-		Direct submission by Bit, et al., 2020; not associated to any reference.
	Felidae	Panthera leo	lion	see Genbank accession	see Genbank accession	captive - dropped	complete mitogenome	MW257216			n/a - dropped	KP001503 - ambiguous nt	Hassanin et al. 2021		https://doi.org/10.1371/journal.pone.0240770
	Felidae	Panthera leo	lion	see Genbank accession	see Genbank accession	southern Africa	complete mitogenome	OP930841			sequence comparison	KP001503	de Flamingh et al. 2023		https://doi.org/10.1093/jhered/esac065
	Felidae	Panthera leo	lion	see Genbank accession	see Genbank accession	southern Africa	complete mitogenome	OP930842			primer assessment, sequence comparison, representative reference dataset	n/a - unique	de Flamingh et al. 2023		https://doi.org/10.1093/jhered/esac065
	Felidae	Panthera leo	lion	Ple153	LGD-NIH	southern Africa	ATP6-DF3, ATP6-DR1			doi:10.5061/dryad.75748	amplification success, sequence comparison, representative reference dataset	n/a - unique	Chaves et al. 2012	PUCRS	https://doi.org/10.1111/j.1755-0998.2011.03056.x
	Felidae	Panthera leo	lion	Ple185	Sakkarbaug Zoo/LGD-NIH	Asia - included to verify amplification	ATP6-DF3, ATP6-DR1			doi:10.5061/dryad.75748	amplification success3	KP001503	Chaves et al. 2012	PUCRS	https://doi.org/10.1111/j.1755-0998.2011.03056.x
	Felidae	Panthera leo	lion	lion 08	Namibian Lion Trust, Namibia	southern Africa	ATP6-DF3, ATP6-DR1		scat, frozen	doi:10.5061/dryad.bcc2fqzmt	amplification success, sequence comparison	MG792275	This study	CCF
	Felidae	Panthera pardus	leopard	see Genbank accession	see Genbank accession	presumed captive - dropped	complete mitogenome	EF551002			n/a - dropped	n/a	Wei et al. 2011		https://doi.org/10.1007/s11427-011-4219-1
	Felidae	Panthera pardus japonensis	leopard	see Genbank accession	see Genbank accession	Asia - dropped	complete mitogenome	KJ866876			n/a - dropped	OR777682	Dou et al. 2014		https://doi.org/10.3109/19401736.2014.936421
	Felidae	Panthera pardus	leopard	see Genbank accession	see Genbank accession	n/a - insufficient coverage	partial mitogenome	KR132591			n/a - not included	n/a	Paijmans et al. 2016		https://doi.org/10.1111/1755-0998.12420
	Felidae	Panthera pardus	leopard	see Genbank accession	see Genbank accession	Asia - dropped	complete mitogenome	KP001507			n/a - dropped	OR777682	Bertola et al. 2016		https://doi.org/10.1038/srep30807
	Felidae	Panthera pardus	leopard	see Genbank accession	see Genbank accession	unknown - dropped	complete mitogenome	KP202265			n/a - dropped	OR777682	Li et al. 2015		http://www.genome.org/cgi/doi/10.1101/gr.186668.114
	Felidae	Panthera pardus orientalis	leopard	see Genbank accession	see Genbank accession	Asia - dropped	complete mitogenome	KX655614			n/a - dropped	OR777682	-		Direct submission by Han et al., 2016; not associated to any reference.
	Felidae	Panthera pardus	leopard	see Genbank accession	see Genbank accession	Asia - dropped	complete mitogenome	MG932393			n/a - dropped	OR777682	-		Direct submission by Ren and Su, 2018; not associated to any reference.
	Felidae	Panthera pardus	leopard	see Genbank accession	see Genbank accession	Asia - dropped	complete mitogenome	ON652848			n/a - dropped	self	Sooriyabandara et al. 2022		https://doi.org/10.1371/journal.pone.0269967
	Felidae	Panthera pardus	leopard	see Genbank accession	see Genbank accession	Asia - dropped	complete mitogenome	ON652849			n/a - dropped	ON652848	Sooriyabandara et al. 2023		https://doi.org/10.1371/journal.pone.0269967
	Felidae	Panthera pardus	leopard	see Genbank accession	see Genbank accession	southern Africa	complete mitogenome	OR777682			primer assessment, sequence comparison, representative reference dataset	self	Tensen et al. preprint		Pre-print: https://doi.org/10.21203/rs.3.rs-3258041/v1
	Felidae	Panthera pardus	leopard	see Genbank accession	see Genbank accession	southern Africa	complete mitogenome	OR817737			sequence comparison	OR777682	Tensen et al. preprint		Pre-print: https://doi.org/10.21203/rs.3.rs-3258041/v1
	Felidae	Panthera pardus	leopard	see Genbank accession	see Genbank accession	southern Africa	complete mitogenome	OR817738			sequence comparison	OR777682	Tensen et al. preprint		Pre-print: https://doi.org/10.21203/rs.3.rs-3258041/v1
	Felidae	Panthera pardus	leopard	see Genbank accession	see Genbank accession	southern Africa	complete mitogenome	OR817739			sequence comparison	OR777682	Tensen et al. preprint		Pre-print: https://doi.org/10.21203/rs.3.rs-3258041/v1
	Felidae	Panthera pardus	leopard	see Genbank accession	see Genbank accession	southern Africa	complete mitogenome	OR817740			sequence comparison	OR777682	Tensen et al. preprint		Pre-print: https://doi.org/10.21203/rs.3.rs-3258041/v1
	Felidae	Panthera pardus	leopard	see Genbank accession	see Genbank accession	southern Africa	complete mitogenome	OR817741			sequence comparison	OR777682	Tensen et al. preprint		Pre-print: https://doi.org/10.21203/rs.3.rs-3258041/v1
	Felidae	Panthera pardus	leopard	Ppa286	Khao Kheow Open Zoo/LGD-NIH	Asia - included to verify amplification	ATP6-DF3, ATP6-DR1			doi:10.5061/dryad.75748	amplification success3	n/a - unique	Chaves et al. 2012	PUCRS	https://doi.org/10.1111/j.1755-0998.2011.03056.x
	Felidae	Panthera pardus	leopard	NA-PPA0063	Cheetah Conservation Fund, Namibia	southern Africa	ATP6-DF3, ATP6-DR1		muscle, frozen	doi:10.5061/dryad.bcc2fqzmt	amplification success, sequence comparison	OR777682	This study	CCF
	Canidae	Lupulella adusta (Canis adustus)	side-striped jackal	see Genbank accession	see Genbank accession	eastern Africa	partial mitogenome	KT448271			primer assessment4	n/a	Koepfli et al. 2015		https://doi.org/10.1016/j.cub.2015.06.060
	Canidae	Lupulella adusta (Canis adustus)	side-striped jackal	CAD-517	P. Kat, Limuru, Kenya	eastern Africa	ATP8-DF1, ATP6-DR1	PP928984			sequence comparison, representative reference dataset	n/a - unique	This study	UCLA
	Canidae	Lupulella mesomelas (Canis mesomelas)	black-backed jackal	see Genbank accession	see Genbank accession	eastern Africa	partial mitogenome	KT448280			primer assessment, sequence comparison, representative reference dataset	n/a - unique	Koepfli et al. 2015		https://doi.org/10.1016/j.cub.2015.06.060
	Canidae	Lupulella mesomelas schmidti (Canis mesomelas schmidti)	East African black-backed jackal	CME-524/525	R. Wayne, T.K. Fuller, B. Van Valkenburgh: Hopcraft Ranch (Swara Plains Conservancy), Kenya	eastern Africa	ATP8-DF1, ATP6-DR1	PP928985			sequence comparison, representative reference dataset	n/a - unique	This study	UCLA
	Canidae	Lupulella mesomelas mesomelas (Canis mesomelas mesomelas)	Cape black-backed jackal	CME-J3	R.K. Wayne, R.N. Rosomoff; Bloemfontein, Free State, South Africa	southern Africa	ATP8-DF1, ATP6-DR1	PP928986			sequence comparison	NA-LME0015	This study	UCLA
	Canidae	Lupulella mesomelas mesomelas (Canis mesomelas mesomelas)	Cape black-backed jackal	NA-LME0015	Cheetah Conservation Fund, Namibia	southern Africa	ATP6-DF3, ATP6-DR1		tissue, frozen	doi:10.5061/dryad.bcc2fqzmt	amplification success, sequence comparison, representative reference dataset	self	This study	CCF
	Canidae	Lycaon pictus	African wild dog	see Genbank accession	see Genbank accession	unknown - included to assess primers	partial mitogenome	KT448283			primer assessment, sequence comparison, representative reference dataset	self	Koepfli et al. 2015		https://doi.org/10.1016/j.cub.2015.06.060
	Canidae	Lycaon pictus	African wild dog	see Genbank accession	see Genbank accession	captive - dropped	complete mitogenome	KT598692			n/a - dropped	n/a	-		Direct submission by Hwang et al., 2015; not associated to any reference.
	Canidae	Lycaon pictus	African wild dog	NA-LPI0015	Cheetah Conservation Fund, Namibia	southern Africa	ATP6-DF3, ATP6-DR1		buccal swab, frozen	doi:10.5061/dryad.bcc2fqzmt	amplification success, sequence comparison	KT448283	This study	CCF
	Canidae	Lycaon pictus	African wild dog	NA-LPI0017	Cheetah Conservation Fund, Namibia	southern Africa	ATP6-DF3, ATP6-DR1		buccal swab, frozen	doi:10.5061/dryad.bcc2fqzmt	amplification success, sequence comparison	KT448283	This study	CCF
	Canidae	Lycaon pictus	African wild dog	A wild dog 08	The AfriCat Foundation, Namibia	southern Africa	ATP6-DF3, ATP6-DR1		scat, frozen	doi:10.5061/dryad.bcc2fqzmt	amplification success, sequence comparison	KT448283	This study	CCF
	Canidae	Otocyon megalotis	bat-eared fox	see Genbank accession	see Genbank accession	southern Africa	complete mitogenome	KY776502			primer assessment, sequence comparison, representative reference dataset	self	Westbury et al. 2017		https://doi.org/10.1080/23802359.2017.1331325
	Canidae	Otocyon megalotis	bat-eared fox	see Genbank accession	see Genbank accession	southern Africa	complete mitogenome	MW257223			sequence comparison	KY776502	Hassanin et al. 2021		https://doi.org/10.1371/journal.pone.0240770
	Canidae	Otocyon megalotis	bat-eared fox	NA-OME0002	Cheetah Conservation Fund, Namibia	southern Africa	ATP6-DF3, ATP6-DR1		muscle, frozen	doi:10.5061/dryad.bcc2fqzmt	amplification success, sequence comparison, representative reference dataset	n/a - unique	This study	CCF
	Canidae	Otocyon megalotis	bat-eared fox	NA-OME0012	Cheetah Conservation Fund, Namibia	southern Africa	ATP6-DF3, ATP6-DR1		tongue, dried	doi:10.5061/dryad.bcc2fqzmt	amplification success, sequence comparison	KY776502	This study	CCF
	Canidae	Vulpes chama	Cape fox	see Genbank accession	see Genbank accession	southern Africa	complete mitogenome	ON756054			primer assessment, sequence comparison, representative reference dataset	n/a - unique	Gray et al., 2024		https://doi.org/10.3389/fevo.2024.1291268
	Canidae	Vulpes chama	Cape fox	NA-VCH0001	Cheetah Conservation Fund, Namibia	southern Africa	ATP6-DF3, ATP6-DR1		ear, frozen	doi:10.5061/dryad.bcc2fqzmt	amplification success, sequence comparison, representative reference dataset	n/a - unique	This study	CCF
	Mustelidae	Aonyx capensis	African clawless otter	see Genbank accession	see Genbank accession	southern Africa	complete mitogenome	MK309841			primer assessment, sequence comparison, representative reference dataset	n/a - unique	Madisha et al. 2019		https://doi.org/10.1080/23802359.2019.1602003
	Mustelidae	Aonyx congicus	Congo clawless otter	MNHN-ZM-2005-612	MNHN Paris	central Africa	complete mitogenome			doi:10.5061/dryad.bcc2fqzmt	primer assessment, sequence comparison, representative reference dataset	n/a - unique	This study	PUCRS
	Mustelidae	Hydrictis maculicollis	spotted-necked otter	see Genbank accession	see Genbank accession	southern Africa	complete mitogenome	MK309842			primer assessment, sequence comparison, representative reference dataset	n/a - unique	Madisha et al. 2019		https://doi.org/10.1080/23802359.2019.1602003
	Mustelidae	Hydrictis maculicollis	spotted-necked otter	HMA-24033	Brookfield Zoo, Chicago, USA	unknown region, Africa	ATP8-DF1, ATP6-DR1	PP928988			sequence comparison, representative reference dataset	n/a - unique	This study	UCLA
	Mustelidae	Ictonyx striatus	zorilla	see Genbank accession	see Genbank accession	southern Africa	complete mitogenome	MW257237			primer assessment, sequence comparison, representative reference dataset	self	Hassanin et al. 2021		https://doi.org/10.1371/journal.pone.0240770
	Mustelidae	Ictonyx striatus	zorilla	see Genbank accession	see Genbank accession	southern Africa	complete mitogenome	ON704724			primer assessment, sequence comparison, representative reference dataset	n/a - unique	Winter et al. 2023		https://doi.org/10.3389/fevo.2022.1089641
	Mustelidae	Ictonyx striatus	zorilla	Ist	National Zoo/LGD-NIH	unknown - included to verify amplification	ATP6-DF3, ATP6-DR1			doi:10.5061/dryad.75748	amplification success, sequence comparison	MW257237	Chaves et al. 2012	PUCRS	https://doi.org/10.1111/j.1755-0998.2011.03056.x
	Mustelidae	Ictonyx striatus	zorilla	IST-880085	Brookfield Zoo, Chicago, USA	unknown region, Africa	ATP8-DF1, ATP6-DR1	PP928987			sequence comparison	MW257237	This study	UCLA
	Mustelidae	Ictonyx striatus	zorilla	NA-IST0002	Cheetah Conservation Fund, Namibia	southern Africa	ATP6-DF3, ATP6-DR1		skin, dried	doi:10.5061/dryad.bcc2fqzmt	amplification success, sequence comparison, representative reference dataset	n/a - unique	This study	CCF
	Mustelidae	Ictonyx striatus	zorilla	NA-IST0006	Cheetah Conservation Fund, Namibia	southern Africa	ATP6-DF3, ATP6-DR1		muscle, frozen	doi:10.5061/dryad.bcc2fqzmt	amplification success, sequence comparison	MW257237	This study	CCF
	Mustelidae	Mellivora capensis	honey badger	see Genbank accession	see Genbank accession	eastern Africa	complete mitogenome	MW257239			primer assessment, sequence comparison, representative reference dataset	self	Hassanin et al. 2021		https://doi.org/10.1371/journal.pone.0240770
	Mustelidae	Mellivora capensis	honey badger	see Genbank accession	see Genbank accession	unknown - dropped	complete mitogenome	ON704725			n/a - dropped	MW257239	Winter et al. 2023		https://doi.org/10.3389/fevo.2022.1089641
	Mustelidae	Mellivora capensis	honey badger	MCA-11638	South Africa	southern Africa	ATP8-DF1, ATP6-DR1	PP928989			sequence comparison, representative reference dataset	n/a - unique	This study	UCLA
	Mustelidae	Poecilogale albinucha	African striped weasel	see Genbank accession	see Genbank accession	central Africa	complete mitogenome	MW257232			primer assessment, sequence comparison, representative reference dataset	self	Hassanin et al. 2021		https://doi.org/10.1371/journal.pone.0240770
	Mustelidae	Poecilogale albinucha	African striped weasel	PAL-6991	Durban Natural Science Museum, South Africa	southern Africa	ATP8-DF1, ATP6-DR1	PP928990			sequence comparison	MW257232	This study	UCLA
	1 sequences not included for sequence comparison, as they did contain ambiguous nucleotides.
	2 sequence not included for sequence comparison, as Rynchongale melleri same individual as GenBank OQ750666
	3 sequence not included for sequence comparison, as originating from Asia
	4 sequence not included for sequence comparison, as 59/126 nucleotides were unavailable (represented as NNN)
	Laboratories where the laboratory work for this study was performed: CCF (Cheetah Conservation Fund, Otjiwarongo, Namibia), PUCR (Pontifical Catholic University of Rio Grande do Sul), UCLA (University of California, Los Angeles, California, USA)
