# Supplementary material for: Identifying Cryptic Mammals With Non‐Invasive Methods: An Effective Molecular Species Identification Tool to Survey Southern African Terrestrial Carnivores
Source: Ecol Evol. 2025 Apr 21;15(4):e71223. doi: 10.1002/ece3.71223 (PMC12011410; doi:10.1002/ece3.71223)
Supplement: Supplementary file 1 — Table S1. Distribution of southern African terrestrial carnivores in southern Africa and subsaharan Africa. Table S2. Overview of sequences included in the study. Table S3. Predicted and empirical amplification success of the ATP6 mini‐barcode in southern African terrestrial carnivore species. File S4. Detailed information of laboratory work performed for the generation of additional ATP6 reference sequences (see main text, ‘Building an ATP6 sequence reference database’). Figure S5. Phylogenetic relationships among ATP6 mini‐barcode sequences reconstructed with the full curated dataset comprising 137 sequences. The sequences include previously existing GenBank submissions (identified by species name and accession number), sequences previously reported by Chaves et al. 2012 (identified by RefSeqB, species name, and local ID), as well as sequences generated as part of this study (identified as RefSeqC or RefSeqK, species name, and local ID). See Appendix 2 for details of all sequences. The phylogeny was estimated using a Neighbour‐joining algorithm and p‐distances, with nodal support assessed with 500 nonparametric bootstrap replicates. Figure S6. Phylogenetic relationships among ATP6 mini‐barcode sequences reconstructed with an alignment comprising 69 sequences, including the representative reference dataset (61 sequences) and additional sequences (identical haplotypes sampled in different individuals) from six species (Parahyaena brunnea, Helogale parvula, Herpestes sanguineus, Felis lybica, Felis nigripes, Panthera pardus, Lycaon pictus, and Poecilogale albinucha) included for visualization purposes. Sequence identifiers are the same as in Appendices 2 and 5. The phylogeny was estimated using a Neighbour‐joining algorithm and p‐distances, with nodal support assessed with 500 nonparametric bootstrap replicates. Figure S7. Phylogenetic relationships among ATP6 mini‐barcode sequences reconstructed with the same dataset as Appendix 6, comprising 69 sequences. Sequence [file ECE3-15-e71223-s001.zip › ece371223-sup-0001-Table S3.xlsx]

## Sheet: S3 - primer mismatches
	Table S3. Predicted and empirical amplification success of the ATP6 mini-barcode in southern African terrestrial carnivore species.
	Primer-template mismatches (5'-3' read) for both primers relative to available GenBank sequences, total mismatches for the entire primer sequences, and successful amplification of available reference samples, are indicated. Representative accession numbers of the GenBank sequences used to predict primer-template mismatches are presented (additional matching reference sequences can be identified v…
	Scientific name	Common name	GenBank Accession Number		5' end		ATP6-DF3																		3' end	Total mismatches			3' end		ATP6-DR1
				Amplicon position:	1	2	3	4	5	6	7	8	9	10	11	12	13	14	15	16	17	18	19	20	21		(full primer length)		148	149	150	151	152	153	154	155	156	157	158	159	160	161	162	163	164	165	166	167	168
				Primer nucleotide:	A	A	C	G	A	A	A	A	T	C	T	A	T	T	C	G	C	C	T	C	T	F	Cumulative	R	G	T	T	G	A	T	T	G	T	A	G	T	T	T	T	G	T	T	T	A	T
	Acinonyx jubatus	cheetah	MK469962, MK469961 (A. j. soemmeringii)																							0	2	2															T-G
	Aonyx capensis	African clawless otter	MK309841													A-C			C-A	G-A						3	5	2						T-G
	Aonyx congicus	Congo clawless otter	This publication													A-C			C-A	G-A						3	5	2						T-G
	Atilax paludinosus	marsh mongoose	MW257238 (unk)																	G-T						1	5	4				G-T		T-G
	Bdeogale crassicauda	bushy-tailed mongoose	n/a
	Caracal aurata (Profelis aurata)	African golden cat	KP202255 (unk)																C-A							1	4	3				G-T
	Caracal caracal	caracal	KP202272 (unk)																	G-T						1	2	1									T-G
	Civettictis civetta	African civet	KX891743, MW257217																							0	5	5						T-T				A-G
	Crocuta crocuta	spotted hyaena	MN320466, MN320450, MN320451, MN320467																	G-A						1	4	3										A-G
	Crossarchus ansorgei	Ansorge's cusimanse	n/a
	Cynictis penicillata	yellow mongoose	MW257211																							0	1	1
	Felis lybica (Felis silvestris lybica)	Afro-asiatic wildcat	KP202275 (unk)																							0	1	1				G-T
	Felis nigripes	black-footed cat	KP202277 (unk)																							0	1	1
	Genetta angolensis	Miombo genet	n/a
	Genetta genetta	common genet	MW257215 (Europe)											C-A												1	5	4										A-A
	Genetta maculata	rusty-spotted genet	n/a
	Genetta tigrina	Cape genet	n/a
	Helogale parvula	common dwarf mongoose	OP485294 (unk)								A-C															1	5	4		T-G					T-G	G-T
	Herpestes flavescens	Kaokoveld slender mongoose	n/a
	Herpestes ichneumon	Egyptian mongoose	MW019668 (Asia)																							0	3	3				G-T
	Herpestes pulverulentus	Cape grey mongoose	n/a
	Herpestes sanguineus (Galerella sanguinea)	common slender mongoose	MW257224																							0	2	2				G-T
	Hydrictis maculicollis	spotted-necked otter	MK309842																C-A	G-A						2	5	3						T-G						T-G
	Ichneumia albicauda	white-tailed mongoose	MW257213																							0	6	6		T-G		G-T														T-G
	Ictonyx striatus	zorilla	MW257237, ON704724																	G-A						1	6	5				G-T						A-G		T-C
	Leptailurus serval	serval	KP202286 (unk)																							0	1	1				G-T
	Lupulella adusta	side-striped jackal	KT448271													A-C										1	4	3				G-T
	Lupulella mesomelas	black-backed jackal	KT448280											C-A												1	4	3				G-T
	Lycaon pictus	African wild dog	KT448283																							0	5	5			T-G	G-T														T-G
	Mellivora capensis	honey badger	MW257239											C-A					C-A	G-A						3	7	4							T-G	G-T				T-G
	Mungos mungo	banded mongoose	MW257205 (captive)																							0	4	4				G-T				G-T	T-C
	Nandinia binotata	African palm civet	KJ619487																	G-A						1	3	2
	Otocyon megalotis	bat-eared fox	KY776502											C-A												1	6	5						T-G						T-T						T-G
	Panthera leo	lion	KP001496, KP001503, KP001504, OP930842, MG792275																	G-T						1	3	2
	Panthera leo	lion	KF776494																	G-T						1	2	1
	Panthera pardus	leopard	EF551002, KX655614																	G-T						1	2	1
	Paracynictis selousi	Selous's mongoose	n/a
	Parahyaena brunnea	brown hyaena	MF593938																	G-A						1	3	2										A-A
	Poecilogale albinucha	African striped weasel	MW257232																	G-A						1	7	6								G-T	T-T	A-G		T-C
	Proteles cristata	aardwolf	MW257209, MH662444																	G-A						1	5	4										A-G					T-G						T-G
	Rhynchogale melleri	Meller's mongoose	OQ750666											C-A												1	5	4				G-T																	T-G
	Suricata suricatta	meerkat	MW257236																	G-T			T-G			2	5	3							T-G
	Vulpes chama	Cape fox	ON756054																							0	5	5						T-G			T-G			T-T
	Recommendation as per Stadhouders et al., 2010:		avoid G-A, A-G, A-A, G-G, C-C in ultimate and penultimate position
			avoid T-T, C-T, T-C in ultimate position
			no major influece for other mismatches (e.g., G-T, T-G, C-A, …)
[truncated: 5 more columns]
